# Supplementary material for: Valorization of Onion Waste by Obtaining Extracts Rich in Phenolic Compounds and Feasibility of Its Therapeutic Use on Colon Cancer
Source: Antioxidants (Basel). 2022 Apr 7;11(4):733. doi: 10.3390/antiox11040733 (PMC9032738; doi:10.3390/antiox11040733)
Supplement: Supplementary file 1 [file antioxidants-11-00733-s001.zip]

Archive with 1 entries (1 files):
- antioxidants-1664511-supplementary-done.pdf
